# Supplementary material for: Unraveling the impact of water deficit stress on nutritional quality and defense response of tomato genotypes
Source: Front Plant Sci. 2024 Jun 18;15:1403895. doi: 10.3389/fpls.2024.1403895 (PMC11217520; doi:10.3389/fpls.2024.1403895)
Supplement: Supplementary Table 1 — ANOVA results. [file Table_1.xlsx]

## Sheet: RWC
	Df	Sum Sq	Mean Sq	F value	Pr(>F)
Replication	2	14.7748	7.3874	0.632747	0.540523
Genotype	5	1393.09	278.618	23.8643	3.32995254612341E-08***
Treatment	1	3997.97	3997.97	342.435	6.71416619679345E-15***
Genotype*Treatment	5	986.459	197.292	16.8985	6.88304218944996E-07***
Residuals	22	256.853	11.6751

## Sheet: PR
	Df	Sum Sq	Mean Sq	F value	Pr(>F)
Replication	2	0.695187	0.347594	2.98225	0.0714447
Genotype	5	23.6609	4.73218	40.6007	2.18648384931674E-10***
Treatment	1	5.78339	5.78339	49.6198	4.56098102859447E-07***
Genotype*Treatment	5	7.11712	1.42342	12.2126	9.56005981299083E-06***
Residuals	22	2.56419	0.116554

## Sheet: Chl
	Df	Sum Sq	Mean Sq	F value	Pr(>F)
Replication	2	5.54	2.77	0.660429	0.526574
Genotype	5	456.623	91.3247	21.7738	7.59978542294109E-08***
Treatment	1	291.271	291.271	69.4455	2.97749039804524E-08***
Genotype*Treatment	5	615.592	123.118	29.3542	4.91861507079206E-09***
Residuals	22	92.2733	4.19424

## Sheet: CAT
	Df	Sum Sq	Mean Sq	F value	Pr(>F)
Replication	2	133.792	66.8958	0.255252	0.776984
Genotype	5	101238	20247.6	77.258	3.32154087669883E-13***
Treatment	1	7788.06	7788.06	29.7166	0.000017793716653714***
Genotype*Treatment	5	32336.1	6467.23	24.6768	2.45507669364045E-08***
Residuals	22	5765.71	262.078

## Sheet: SOD
	Df	Sum Sq	Mean Sq	F value	Pr(>F)
Replication	2	6.41932	3.20966	0.0905085	0.913805
Genotype	5	9641.84	1928.37	54.3776	1.19863718769532E-11***
Treatment	1	7698.71	7698.71	217.094	7.03609696018617E-13***
Genotype*Treatment	5	26607.8	5321.55	150.061	3.10505910627995E-16***
Residuals	22	780.176	35.4625

## Sheet: TOS
	Df	Sum Sq	Mean Sq	F value	Pr(>F)
Replication	2	0.00255596	0.00127798	0.46812	0.632273
Genotype	5	2.2472	0.44944	164.628	1.15620600634338E-16***
Treatment	1	0.043005	0.043005	15.7526	0.000650545549836116***
Genotype*Treatment	5	0.977127	0.195425	71.5836	7.29243250139168E-13***
Residuals	22	0.0600606	0.00273003

## Sheet: MDA
	Df	Sum Sq	Mean Sq	F value	Pr(>F)
Replication	2	70.5393	35.2696	0.819122	0.453818
Genotype	5	14394.6	2878.93	66.8619	1.46871288779403E-12***
Treatment	1	2765.29	2765.29	64.2227	5.73540652452408E-08***
Genotype*Treatment	5	4046.47	809.294	18.7955	2.77006180339581E-07***
Residuals	22	947.272	43.0578

## Sheet: lyco
	Df	Sum Sq	Mean Sq	F value	Pr(>F)
Replication	2	9.08886e-05	4.54443e-05	0.162368	0.851138
Genotype	5	1.45959	0.291917	1042.99	2.30475261623903E-25***
Treatment	1	0.523825	0.523825	1871.57	8.80401395872691E-23***
Genotype*Treatment	5	0.082761	0.0165522	59.1392	5.13032273158878E-12***
Residuals	22	0.00615748	0.000279886

## Sheet: Totalcar
	Df	Sum Sq	Mean Sq	F value	Pr(>F)
Replication	2	0.312465	0.156232	3.63112	0.0433777896229489*
Genotype	5	127.791	25.5582	594.018	1.08359093209959E-22***
Treatment	1	40.5132	40.5132	941.599	1.49340187197481E-19***
Genotype*Treatment	5	6.93518	1.38704	32.2372	2.02869448832052E-09***
Residuals	22	0.946572	0.043026
