# Supplementary material for: Unraveling the impact of water deficit stress on nutritional quality and defense response of tomato genotypes
Source: Front Plant Sci. 2024 Jun 18;15:1403895. doi: 10.3389/fpls.2024.1403895 (PMC11217520; doi:10.3389/fpls.2024.1403895)
Supplement: Supplementary Table 2 — Aligned rank transformation ANOVA results. [file Table_2.xlsx]

## Sheet: SC
Term	Df	Df.res	Sum Sq	Sum Sq.res	F value	Pr(>F)
Genotype	5	24	3527.67	352	48.1045	9.89696986810584E-12***
Treatment	1	24	2916	956	73.205	9.41521138119371E-09***
Genotype:Treatment	5	24	3555.33	321.333	53.1087	3.38543920401075E-12***

## Sheet: TR
Term	Df	Df.res	Sum Sq	Sum Sq.res	F value	Pr(>F)
Genotype	5	24	3272.08	606.5	25.8961	6.13569265313754E-09***
Treatment	1	24	2916	950.5	73.6286	8.93079231936458E-09***
Genotype:Treatment	5	24	3669.14	210.5	83.6668	2.18551826173025E-14***

## Sheet: APX
Term	Df	Df.res	Sum Sq	Sum Sq.res	F value	Pr(>F)
Genotype	5	24	3329.67	455.833	35.0619	2.82451604731669E-10***
Treatment	1	24	1995.11	1778.83	26.918	0.0000258187971500087***
Genotype:Treatment	5	24	3675.67	166.5	105.965	1.49609218566579E-15***

## Sheet: TPC
Term	Df	Df.res	Sum Sq	Sum Sq.res	F value	Pr(>F)
Genotype	5	24	3581.33	300.333	57.2377	1.49366178384271E-12***
Treatment	1	24	2916	951.333	73.5641	9.00277254883291E-09***
Genotype:Treatment	5	24	3529.58	345.333	49.0598	8.00371894082923E-12***

## Sheet: TF
Term	Df	Df.res	Sum Sq	Sum Sq.res	F value	Pr(>F)
Genotype	5	24	3019.67	856	16.9327	3.47181983444694E-07***
Treatment	1	24	2916	942.667	74.2405	8.27815346594933E-09***
Genotype:Treatment	5	24	3413.89	466	35.1645	2.74005079320436E-10***

## Sheet: AsA
Term	Df	Df.res	Sum Sq	Sum Sq.res	F value	Pr(>F)
Genotype	5	24	3392.08	487.167	33.4218	4.63878300567298E-10***
Treatment	1	24	2025	1812.5	26.8138	0.0000264826570489201***
Genotype:Treatment	5	24	3075.75	729.833	20.2287	6.70265143901722E-08***

## Sheet: TAC
Term	Df	Df.res	Sum Sq	Sum Sq.res	F value	Pr(>F)
Genotype	5	24	3359.33	522	30.8904	1.04096760419063E-09***
Treatment	1	24	2916	953.333	73.4098	9.17757650447379E-09***
Genotype:Treatment	5	24	3762.22	116	155.678	1.7830338672299E-17***

## Sheet: RS
Term	Df	Df.res	Sum Sq	Sum Sq.res	F value	Pr(>F)
Genotype	5	24	3211.5	668.667	23.0536	1.9185701557884E-08***
Treatment	1	24	2401	1474.33	39.0848	1.84059385333706E-06***
Genotype:Treatment	5	24	3450.56	409.333	40.4625	6.2866951435857E-11***

## Sheet: POD
Term	Df	Df.res	Sum Sq	Sum Sq.res	F value	Pr(>F)
Genotype	5	24	3651	225.5	77.7153	5.01215345684595E-14***
Treatment	1	24	2916	915.5	76.4435	6.32368684090323E-09***
Genotype:Treatment	5	24	3365.89	492.167	32.8268	5.58238233292828E-10***

## Sheet: Pro
Term	Df	Df.res	Sum Sq	Sum Sq.res	F value	Pr(>F)
Genotype	5	24	2682.33	1197.33	10.7532	0.000016378167928392***
Treatment	1	24	2916	957	73.1285	9.50568662776773E-09***
Genotype:Treatment	5	24	3694.22	190	93.3277	6.35026051478314E-15***
