# Supplementary material for: Unraveling the impact of water deficit stress on nutritional quality and defense response of tomato genotypes
Source: Front Plant Sci. 2024 Jun 18;15:1403895. doi: 10.3389/fpls.2024.1403895 (PMC11217520; doi:10.3389/fpls.2024.1403895)
Supplement: Supplementary Table 3 — MGIDI_control group. [file Table_3.xlsx]

## Sheet: Sheet1
MGIDI_Control Group
VAR	Factor	Xo	Xs	SD	SDperc	h2	SG	SGperc	sense	goal
Proline	FA1	55.4042	55.4348	0.0305451	0.0551314	0.96492	0.0294736	0.0531974	increase	100
lyco(log10)	FA1	0.53207	0.476707	-0.0553621	-10.405	0.998349	-0.0552707	-10.3879	increase	0
totalcar	FA1	7.97859	8.36121	0.382622	4.79561	0.997341	0.381605	4.78286	increase	100
TF	FA1	1193.85	1190.75	-3.10757	-0.260297	0.819795	-2.54757	-0.21339	increase	0
AsA	FA1	682.056	684.756	2.69999	0.395861	0.971998	2.62439	0.384777	increase	100
TAC	FA1	2.24433	2.18627	-0.0580584	-2.58689	0.989552	-0.0574518	-2.55986	increase	0
RedSugars	FA1	20.8125	20.834	0.0215435	0.103512	0.98109	0.0211361	0.101555	increase	100
SC	FA1	1.92533	1.88828	-0.0370448	-1.92408	0.984015	-0.0364527	-1.89332	decrease	100
CAT	FA2	247.167	243.356	-3.8107	-1.54175	0.966094	-3.6815	-1.48948	increase	0
SOD	FA2	124.56	138.842	14.2821	11.466	0.974102	13.9123	11.1691	increase	100
TOS (log10)	FA2	3.24138	3.2573	0.0159139	0.490961	0.991689	0.0157817	0.486881	decrease	0
TPC	FA2	34994.4	35411.5	417.026	1.19169	0.994234	414.621	1.18482	increase	100
RWC	FA3	84.3701	87.622	3.25196	3.85439	0.937588	3.049	3.61383	increase	100
Chl	FA3	56.2111	56.2435	0.032386	0.0576149	0.971579	0.0314655	0.0559774	increase	100
MDA	FA3	236.916	233.875	-3.04046	-1.28335	0.985807	-2.9973	-1.26513	decrease	100
APX	FA3	224.833	251.048	26.2149	11.6597	0.997608	26.1522	11.6318	increase	100
POD	FA4	729.222	757.641	28.4183	3.89707	0.970276	27.5736	3.78123	increase	100
PR	FA4	3.59209	4.13537	0.543275	15.1242	0.944151	0.512933	14.2795	increase	100
TR	FA4	0.569	0.483449	-0.0855506	-15.0352	0.996061	-0.0852136	-14.976	decrease	100
